# Supplementary material for: Comparative Analysis of Plasmids in the Genus Listeria
Source: PLoS One. 2010 Sep 2;5(9):e12511. doi: 10.1371/journal.pone.0012511 (PMC2932693; doi:10.1371/journal.pone.0012511)
Supplement: Table S1 — This matrix shows a single-linkage clustering of all proteins of 14 plasmids of the genus Listeria using a minimum of 30% amino acid identity and 80% coverage. Annotation was included from the first protein of each cluster starting from the left. Clusters were sorted according to their size to ensure that mutually conserved proteins can be found at the top of the list while specific ones are moved to the bottom. (0.07 MB XLS) [file pone.0012511.s001.xls]

## Sheet: Table_S1
Table S1. Homology matrix of proteins.
Annotation	pLM33	pF2-515	pLM7UG1	pLM1-2cUG1	pJ1-194	pLM1-2bUG1	pR2-503	pN1-017	pLM5578	pLMJ0161	pLM80	pLGUG1	pLI100	pCT100
PRODUCT: Cadmium efflux system accessory protein.	lmoLm1_p0009|cadC	lmoF2515_p0030|cadC	LMOSLCC2482_p0030|cadC	LMOSLCC2372_p0029|cadC	lmoJ1194_p0043|cadC	LMOSLCC2755_p0038|cadC	lmoR2503_p0047|cadC	lmoN1017_p0036|cadC	lmo085578_p0063|cadC	lmoJ0161_p0081|cadC	lmoH7858_p0079|cadC		linClip11262_p0076|cadC	lmoDRDC8_p0026|cadC
PRODUCT: Plasmid copy control protein.	lmoLm1_p0036|repB	lmoF2515_p0056|repB	LMOSLCC2482_p0055|repB	LMOSLCC2372_p0054|repB		LMOSLCC2755_p0063|repB		lmoN1017_p0061|repB	lmo085578_p0076|repB	lmoJ0161_p0090|repB	lmoH7858_p0088|repB	LGRDSM20601_p0099|repB	linClip11262_p0085|repB	lmoDRDC8_p0034|repB
PRODUCT: Replication initiation protein.	lmoLm1_p0001|repA		LMOSLCC2482_p0001|repA	LMOSLCC2372_p0001|repA	lmoJ1194_p0001|repA	LMOSLCC2755_p0001|repA	lmoR2503_p0001|repA	lmoN1017_p0001	lmo085578_p0001|repA	lmoJ0161_p0001|repA	lmoH7858_p0001|repA	LGRDSM20601_p0001|repA	linClip11262_p0001|repA
PRODUCT: Hypothetical protein.	lmoLm1_p0033		LMOSLCC2482_p0052	LMOSLCC2372_p0051	lmoJ1194_p0064	LMOSLCC2755_p0060		lmoN1017_p0058	lmo085578_p0073	lmoJ0161_p0087	lmoH7858_p0085	LGRDSM20601_p0096	linClip11262_p0082	lmoDRDC8_p0031
PRODUCT: DNA polymerase IV.	lmoLm1_p0034		LMOSLCC2482_p0053	LMOSLCC2372_p0052	lmoJ1194_p0065	LMOSLCC2755_p0061		lmoN1017_p0059	lmo085578_p0074	lmoJ0161_p0088	lmoH7858_p0086	LGRDSM20601_p0097	linClip11262_p0083	lmoDRDC8_p0032
PRODUCT: Cadmium transport ATPase.	lmoLm1_p0010|cadA			LMOSLCC2372_p0025|copB, LMOSLCC2372_p0030|cadA	lmoJ1194_p0030, lmoJ1194_p0044|cadA	LMOSLCC2755_p0028, LMOSLCC2755_p0033|copB, LMOSLCC2755_p0039|cadA	lmoR2503_p0048		lmo085578_p0054|cadA, lmo085578_p0059|copB, lmo085578_p0064|cadA	lmoJ0161_p0082|cadA		LGRDSM20601_p0048	linClip11262_p0064, linClip11262_p0077|cadA	lmoDRDC8_p0010|ctpA, lmoDRDC8_p0025|cadA
PRODUCT: Hypothetical protein.	lmoLm1_p0032	lmoF2515_p0053	LMOSLCC2482_p0051	LMOSLCC2372_p0050	lmoJ1194_p0063	LMOSLCC2755_p0059		lmoN1017_p0057	lmo085578_p0072					lmoDRDC8_p0030
PRODUCT: Integrase.	lmoLm1_p0023		LMOSLCC2482_p0042	LMOSLCC2372_p0042	lmoJ1194_p0055	LMOSLCC2755_p0051		lmoN1017_p0049		lmoJ0161_p0050	lmoH7858_p0052		linClip11262_p0003
PRODUCT: Transposase IS3/IS911.	lmoLm1_p0024		LMOSLCC2482_p0043	LMOSLCC2372_p0043	lmoJ1194_p0056	LMOSLCC2755_p0052		lmoN1017_p0050		lmoJ0161_p0052	lmoH7858_p0053		linClip11262_p0011, linClip11262_p0041
PRODUCT: Resolvase.	lmoLm1_p0008, lmoLm1_p0027			LMOSLCC2372_p0028	lmoJ1194_p0034, lmoJ1194_p0042, lmoJ1194_p0059	LMOSLCC2755_p0032, LMOSLCC2755_p0037, LMOSLCC2755_p0055	lmoR2503_p0046		lmo085578_p0058, lmo085578_p0062, lmo085578_p0067	lmoJ0161_p0080		LGRDSM20601_p0070, LGRDSM20601_p0086	linClip11262_p0072, linClip11262_p0075|bin3
PRODUCT: Hypothetical protein.		lmoF2515_p0016	LMOSLCC2482_p0013	LMOSLCC2372_p0013	lmoJ1194_p0016	LMOSLCC2755_p0014	lmoR2503_p0013	lmoN1017_p0014	lmo085578_p0040				linClip11262_p0022
PRODUCT: Hypothetical protein.	lmoLm1_p0014	lmoF2515_p0036	LMOSLCC2482_p0034	LMOSLCC2372_p0033	lmoJ1194_p0047	LMOSLCC2755_p0042	lmoR2503_p0051	lmoN1017_p0040
PRODUCT: ATP-dependent Clp protease ATP-binding subunit.	lmoLm1_p0030|clpL		LMOSLCC2482_p0049|clpL	LMOSLCC2372_p0048|clpL	lmoJ1194_p0061|clpL	LMOSLCC2755_p0057|clpL	lmoR2503_p0070	lmoN1017_p0055|clpL	lmo085578_p0069|clpL
PRODUCT: Transposase.	lmoLm1_p0004		LMOSLCC2482_p0004	LMOSLCC2372_p0004	lmoJ1194_p0004	LMOSLCC2755_p0004	lmoR2503_p0058	lmoN1017_p0005					linClip11262_p0010
PRODUCT: Hypothetical protein.		lmoF2515_p0019	LMOSLCC2482_p0015	LMOSLCC2372_p0015	lmoJ1194_p0018	LMOSLCC2755_p0016		lmoN1017_p0016	lmo085578_p0042				linClip11262_p0020
PRODUCT: Filamentation induced by cAMP protein.			LMOSLCC2482_p0014	LMOSLCC2372_p0014	lmoJ1194_p0017	LMOSLCC2755_p0015	lmoR2503_p0014	lmoN1017_p0015	lmo085578_p0041				linClip11262_p0021
PRODUCT: Hypothetical protein.			LMOSLCC2482_p0011	LMOSLCC2372_p0011	lmoJ1194_p0013	LMOSLCC2755_p0012	lmoR2503_p0010	lmoN1017_p0012	lmo085578_p0038				linClip11262_p0024
PRODUCT: Hypothetical protein.			LMOSLCC2482_p0016	LMOSLCC2372_p0016	lmoJ1194_p0019	LMOSLCC2755_p0017	lmoR2503_p0017	lmoN1017_p0017	lmo085578_p0043				linClip11262_p0019
PRODUCT: Hypothetical protein.	lmoLm1_p0015	lmoF2515_p0037	LMOSLCC2482_p0035	LMOSLCC2372_p0034	lmoJ1194_p0048	LMOSLCC2755_p0043		lmoN1017_p0041
PRODUCT: Hypothetical protein.	lmoLm1_p0003		LMOSLCC2482_p0003	LMOSLCC2372_p0003	lmoJ1194_p0003	LMOSLCC2755_p0003	lmoR2503_p0002	lmoN1017_p0004
PRODUCT: Hypothetical protein.	lmoLm1_p0016		LMOSLCC2482_p0036	LMOSLCC2372_p0035	lmoJ1194_p0049	LMOSLCC2755_p0044	lmoR2503_p0053	lmoN1017_p0042
PRODUCT: Hypothetical protein.	lmoLm1_p0018		LMOSLCC2482_p0038	LMOSLCC2372_p0037	lmoJ1194_p0051	LMOSLCC2755_p0046	lmoR2503_p0055	lmoN1017_p0044
PRODUCT: Repressor.	lmoLm1_p0028		LMOSLCC2482_p0047	LMOSLCC2372_p0047	lmoJ1194_p0060	LMOSLCC2755_p0056		lmoN1017_p0054	lmo085578_p0068
PRODUCT: Hypothetical protein.			LMOSLCC2482_p0010	LMOSLCC2372_p0010	lmoJ1194_p0012	LMOSLCC2755_p0011		lmoN1017_p0011	lmo085578_p0037				linClip11262_p0025
PRODUCT: Hypothetical protein.	lmoLm1_p0002		LMOSLCC2482_p0002	LMOSLCC2372_p0002	lmoJ1194_p0002	LMOSLCC2755_p0002		lmoN1017_p0003
PRODUCT: Hypothetical protein.	lmoLm1_p0013		LMOSLCC2482_p0033	LMOSLCC2372_p0032	lmoJ1194_p0046	LMOSLCC2755_p0041		lmoN1017_p0039
PRODUCT: Hypothetical protein.	lmoLm1_p0017		LMOSLCC2482_p0037	LMOSLCC2372_p0036	lmoJ1194_p0050	LMOSLCC2755_p0045		lmoN1017_p0043
PRODUCT: Hypothetical protein.	lmoLm1_p0019		LMOSLCC2482_p0039	LMOSLCC2372_p0038	lmoJ1194_p0052	LMOSLCC2755_p0047		lmoN1017_p0045
PRODUCT: Hypothetical protein.	lmoLm1_p0021		LMOSLCC2482_p0041	LMOSLCC2372_p0040	lmoJ1194_p0054	LMOSLCC2755_p0049		lmoN1017_p0047
PRODUCT: Hypothetical protein.	lmoLm1_p0025		LMOSLCC2482_p0044	LMOSLCC2372_p0044	lmoJ1194_p0057	LMOSLCC2755_p0053		lmoN1017_p0051
PRODUCT: Hypothetical protein.	lmoLm1_p0026		LMOSLCC2482_p0045	LMOSLCC2372_p0045	lmoJ1194_p0058	LMOSLCC2755_p0054		lmoN1017_p0052
PRODUCT: Transposase.	lmoLm1_p0031		LMOSLCC2482_p0050	LMOSLCC2372_p0049	lmoJ1194_p0062	LMOSLCC2755_p0058		lmoN1017_p0056
PRODUCT: PemI-like protein.	lmoLm1_p0012|pemI		LMOSLCC2482_p0032|pemI	LMOSLCC2372_p0031|pemI	lmoJ1194_p0045|pemI	LMOSLCC2755_p0040|pemI						LGRDSM20601_p0065|pemI, LGRDSM20601_p0081|pemI
PRODUCT: Transposase.	lmoLm1_p0007		LMOSLCC2482_p0028	LMOSLCC2372_p0027		LMOSLCC2755_p0036		lmoN1017_p0034	lmo085578_p0061
PRODUCT: Transposase IS1216.		lmoF2515_p0023			lmoJ1194_p0025, lmoJ1194_p0031				lmo085578_p0048, lmo085578_p0055	lmoJ0161_p0061, lmoJ0161_p0084		LGRDSM20601_p0047, LGRDSM20601_p0050, LGRDSM20601_p0087, LGRDSM20601_p0092	linClip11262_p0002, linClip11262_p0026, linClip11262_p0039, linClip11262_p0044, linClip11262_p0048, linClip11262_p0060, linClip11262_p0065, linClip11262_p0079
PRODUCT: ATPase family protein.			LMOSLCC2482_p0022	LMOSLCC2372_p0022	lmoJ1194_p0032	LMOSLCC2755_p0030		lmoN1017_p0028	lmo085578_p0056
PRODUCT: Hypothetical protein.			LMOSLCC2482_p0023	LMOSLCC2372_p0023	lmoJ1194_p0033	LMOSLCC2755_p0031		lmoN1017_p0029	lmo085578_p0057
PRODUCT: Hypothetical protein.			LMOSLCC2482_p0012	LMOSLCC2372_p0012		LMOSLCC2755_p0013		lmoN1017_p0013	lmo085578_p0039				linClip11262_p0023
PRODUCT: Glycine-betaine binding permease protein.					lmoJ1194_p0028	LMOSLCC2755_p0025	lmoR2503_p0028	lmoN1017_p0023	lmo085578_p0051				linClip11262_p0062
PRODUCT: Transposase IS712A.	lmoLm1_p0006		LMOSLCC2482_p0006	LMOSLCC2372_p0006	lmoJ1194_p0005								linClip11262_p0016
PRODUCT: Transposase helper protein IS712A, putative.	lmoLm1_p0005		LMOSLCC2482_p0005	LMOSLCC2372_p0005		LMOSLCC2755_p0005		lmoN1017_p0006
PRODUCT: CRISPR-associated protein.	lmoLm1_p0020|cas5		LMOSLCC2482_p0040|cas5	LMOSLCC2372_p0039|cas5		LMOSLCC2755_p0048|cas5		lmoN1017_p0046|cas5
PRODUCT: Replication and copy control-associated protein, putative.	lmoLm1_p0035|repC		LMOSLCC2482_p0054|repC	LMOSLCC2372_p0053|repC		LMOSLCC2755_p0062|repC								lmoDRDC8_p0033|repC
PRODUCT: Hypothetical protein.			LMOSLCC2482_p0007	LMOSLCC2372_p0007	lmoJ1194_p0006	LMOSLCC2755_p0008		lmoN1017_p0008
PRODUCT: Integrase, catalytic region.			LMOSLCC2482_p0019	LMOSLCC2372_p0019	lmoJ1194_p0024	LMOSLCC2755_p0020			lmo085578_p0047
PRODUCT: Hypothetical protein.			LMOSLCC2482_p0008	LMOSLCC2372_p0008		LMOSLCC2755_p0009	lmoR2503_p0005	lmoN1017_p0009
PRODUCT: Hypothetical protein.			LMOSLCC2482_p0009	LMOSLCC2372_p0009		LMOSLCC2755_p0010		lmoN1017_p0010	lmo085578_p0036
PRODUCT: NADH peroxidase.					lmoJ1194_p0027	LMOSLCC2755_p0023|npr		lmoN1017_p0022|npr	lmo085578_p0050|npr				linClip11262_p0061|npr
PRODUCT: Transposase.					lmoJ1194_p0029	LMOSLCC2755_p0027		lmoN1017_p0025	lmo085578_p0053				linClip11262_p0063
PRODUCT: Hypothetical protein.					lmoJ1194_p0020	LMOSLCC2755_p0018		lmoN1017_p0018	lmo085578_p0044				linClip11262_p0018
PRODUCT: Hypothetical protein.	lmoLm1_p0022			LMOSLCC2372_p0041		LMOSLCC2755_p0050		lmoN1017_p0048
PRODUCT: Hypothetical protein.			LMOSLCC2482_p0018	LMOSLCC2372_p0018		LMOSLCC2755_p0019			lmo085578_p0046
PRODUCT: Hypothetical protein. NOTE: Fragment of multicopper oxidase Mco.			LMOSLCC2482_p0027		lmoJ1194_p0038		lmoR2503_p0041	lmoN1017_p0033
PRODUCT: Transposase IS1216, putative.					lmoJ1194_p0026	LMOSLCC2755_p0022		lmoN1017_p0021	lmo085578_p0049
PRODUCT: Hypothetical protein.									lmo085578_p0004	lmoJ0161_p0005	lmoH7858_p0005	LGRDSM20601_p0004, LGRDSM20601_p0007
PRODUCT: Type II/IV secretion system protein, putative.									lmo085578_p0014|virB11	lmoJ0161_p0011|virB11	lmoH7858_p0011|virB11	LGRDSM20601_p0017|virB11
PRODUCT: Hypothetical protein.									lmo085578_p0013	lmoJ0161_p0010	lmoH7858_p0010	LGRDSM20601_p0016
PRODUCT: Hypothetical protein.									lmo085578_p0017	lmoJ0161_p0014	lmoH7858_p0014	LGRDSM20601_p0020
PRODUCT: Hypothetical protein.									lmo085578_p0015	lmoJ0161_p0012	lmoH7858_p0012	LGRDSM20601_p0018
PRODUCT: Hypothetical protein.									lmo085578_p0016	lmoJ0161_p0013	lmoH7858_p0013	LGRDSM20601_p0019
PRODUCT: Hypothetical protein.									lmo085578_p0008	lmoJ0161_p0006	lmoH7858_p0006	LGRDSM20601_p0012
PRODUCT: Hypothetical protein.									lmo085578_p0011	lmoJ0161_p0009	lmoH7858_p0009	LGRDSM20601_p0015
PRODUCT: Hypothetical protein.									lmo085578_p0010	lmoJ0161_p0008	lmoH7858_p0008	LGRDSM20601_p0014
PRODUCT: Hypothetical protein.									lmo085578_p0009	lmoJ0161_p0007	lmoH7858_p0007	LGRDSM20601_p0013
PRODUCT: Hypothetical protein.									lmo085578_p0002	lmoJ0161_p0002	lmoH7858_p0002	LGRDSM20601_p0002
PRODUCT: Replication and copy control-associated protein, putative.									lmo085578_p0075|repC	lmoJ0161_p0089|repC	lmoH7858_p0087|repC		linClip11262_p0084|repC
PRODUCT: Hypothetical protein.										lmoJ0161_p0048	lmoH7858_p0051	LGRDSM20601_p0057, LGRDSM20601_p0073	linClip11262_p0004
PRODUCT: Hypothetical protein.										lmoJ0161_p0047	lmoH7858_p0049	LGRDSM20601_p0055	linClip11262_p0006
PRODUCT: Hypothetical protein.										lmoJ0161_p0046	lmoH7858_p0048	LGRDSM20601_p0054	linClip11262_p0007
PRODUCT: Transposase Tn552.										lmoJ0161_p0079	lmoH7858_p0077		linClip11262_p0074	lmoDRDC8_p0028
PRODUCT: PemK-like protein.	lmoLm1_p0011|pemK							lmoN1017_p0038|pemK				LGRDSM20601_p0064|pemK, LGRDSM20601_p0080|pemK
PRODUCT: Hypothetical protein.		lmoF2515_p0012			lmoJ1194_p0014		lmoR2503_p0011
PRODUCT: Hypothetical protein.			LMOSLCC2482_p0017	LMOSLCC2372_p0017					lmo085578_p0045
PRODUCT: Hypothetical protein. NOTE: Fragment of multicopper oxidase Mco.			LMOSLCC2482_p0026		lmoJ1194_p0037			lmoN1017_p0032
PRODUCT: Multicopper oxidase.				LMOSLCC2372_p0026|mco		LMOSLCC2755_p0035|mco			lmo085578_p0060|mco
PRODUCT: Hypothetical protein.					lmoJ1194_p0022		lmoR2503_p0020	lmoN1017_p0019
PRODUCT: Replication and copy control-associated protein, putative.					lmoJ1194_p0067|repC		lmoR2503_p0080|repC	lmoN1017_p0060|repC
PRODUCT: Hypothetical protein. NOTE: Similar to transposase IS712A.						LMOSLCC2755_p0006	lmoR2503_p0004	lmoN1017_p0007
PRODUCT: Hypothetical protein.									lmo085578_p0003	lmoJ0161_p0004	lmoH7858_p0004
PRODUCT: Thermonuclease.										lmoJ0161_p0040	lmoH7858_p0042	LGRDSM20601_p0045
PRODUCT: Hypothetical protein.										lmoJ0161_p0003	lmoH7858_p0003	LGRDSM20601_p0003
PRODUCT: Type II/IV secretion system protein, putative.										lmoJ0161_p0023|virD4	lmoH7858_p0023|virD4	LGRDSM20601_p0028|virD4
PRODUCT: Type II/IV secretion system protein, putative.										lmoJ0161_p0027|virB4	lmoH7858_p0029|virB4	LGRDSM20601_p0033|virB4
PRODUCT: Hypothetical protein.										lmoJ0161_p0039	lmoH7858_p0041	LGRDSM20601_p0044
PRODUCT: Hypothetical protein.										lmoJ0161_p0036	lmoH7858_p0038	LGRDSM20601_p0042
PRODUCT: Hypothetical protein.										lmoJ0161_p0032	lmoH7858_p0034	LGRDSM20601_p0038
PRODUCT: NLP/P60 family domain protein.										lmoJ0161_p0029	lmoH7858_p0031	LGRDSM20601_p0035
PRODUCT: Hypothetical protein.										lmoJ0161_p0030	lmoH7858_p0032	LGRDSM20601_p0036
PRODUCT: Hypothetical protein.										lmoJ0161_p0018	lmoH7858_p0018	LGRDSM20601_p0023
PRODUCT: Hypothetical protein.										lmoJ0161_p0026	lmoH7858_p0028	LGRDSM20601_p0032
PRODUCT: Hypothetical protein.										lmoJ0161_p0028	lmoH7858_p0030	LGRDSM20601_p0034
PRODUCT: Hypothetical protein.										lmoJ0161_p0016	lmoH7858_p0016	LGRDSM20601_p0021
PRODUCT: Restriction endonuclease.										lmoJ0161_p0035	lmoH7858_p0037	LGRDSM20601_p0041
PRODUCT: Hypothetical protein.										lmoJ0161_p0045	lmoH7858_p0047	LGRDSM20601_p0053
PRODUCT: Hypothetical protein.										lmoJ0161_p0022	lmoH7858_p0022	LGRDSM20601_p0027
PRODUCT: Hypothetical protein.										lmoJ0161_p0033	lmoH7858_p0035	LGRDSM20601_p0039
PRODUCT: Hypothetical protein.										lmoJ0161_p0025	lmoH7858_p0027	LGRDSM20601_p0031
PRODUCT: Hypothetical protein.										lmoJ0161_p0021	lmoH7858_p0021	LGRDSM20601_p0026
PRODUCT: Hypothetical protein.										lmoJ0161_p0034	lmoH7858_p0036	LGRDSM20601_p0040
PRODUCT: Hypothetical protein.										lmoJ0161_p0017	lmoH7858_p0017	LGRDSM20601_p0022
PRODUCT: Hypothetical protein.										lmoJ0161_p0019	lmoH7858_p0019	LGRDSM20601_p0024
PRODUCT: Hypothetical protein.										lmoJ0161_p0020	lmoH7858_p0020	LGRDSM20601_p0025
PRODUCT: Hypothetical protein.										lmoJ0161_p0085	lmoH7858_p0083		linClip11262_p0080
PRODUCT: Site-specific recombinase, phage integrase family.										lmoJ0161_p0083	lmoH7858_p0081		linClip11262_p0078
PRODUCT: DNA-dependent ATPase, SNF2 family protein.										lmoJ0161_p0054	lmoH7858_p0055		linClip11262_p0043
PRODUCT: Hypothetical protein.										lmoJ0161_p0055	lmoH7858_p0056		linClip11262_p0046
PRODUCT: Hypothetical protein.										lmoJ0161_p0086	lmoH7858_p0084		linClip11262_p0081
PRODUCT: Hypothetical protein.										lmoJ0161_p0053	lmoH7858_p0054		linClip11262_p0042
PRODUCT: Hypothetical protein.											lmoH7858_p0050	LGRDSM20601_p0056, LGRDSM20601_p0072	linClip11262_p0005
PRODUCT: Phage transcriptional regulator Cro/CI family.	lmoLm1_p0029		LMOSLCC2482_p0048
PRODUCT: Hypothetical protein.		lmoF2515_p0006			lmoJ1194_p0008
PRODUCT: Hypothetical protein.		lmoF2515_p0009			lmoJ1194_p0011
PRODUCT: Hypothetical protein. NOTE: Similar to resolvase.		lmoF2515_p0028, lmoF2515_p0045					lmoR2503_p0035, lmoR2503_p0066
PRODUCT: Hypothetical protein. NOTE: Similar to transposase.		lmoF2515_p0027					lmoR2503_p0045
PRODUCT: Transposase IS1216, putative.			LMOSLCC2482_p0021	LMOSLCC2372_p0021
PRODUCT: Hypothetical protein. NOTE: Similar to transposase.					lmoJ1194_p0039		lmoR2503_p0043
PRODUCT: Hypothetical protein.					lmoJ1194_p0015		lmoR2503_p0012
PRODUCT: Hypothetical protein. NOTE: Similar to copper-translocating P-type ATPase CopB.					lmoJ1194_p0036		lmoR2503_p0038
PRODUCT: Hypothetical protein.					lmoJ1194_p0010		lmoR2503_p0006
PRODUCT: Hypothetical protein.					lmoJ1194_p0023		lmoR2503_p0022
PRODUCT: Hypothetical protein. NOTE: Similar to DNA polymerase IV.					lmoJ1194_p0066		lmoR2503_p0079
PRODUCT: Hypothetical protein. NOTE: Similar to plasmid copy control protein RepB.					lmoJ1194_p0068		lmoR2503_p0081
PRODUCT: Hypothetical protein.					lmoJ1194_p0021		lmoR2503_p0019
PRODUCT: Transposase helper protein IS712A, putative.							lmoR2503_p0003						linClip11262_p0015
PRODUCT: Hypothetical protein.								lmoN1017_p0024	lmo085578_p0052
PRODUCT: Hypothetical protein.									lmo085578_p0005			LGRDSM20601_p0005, LGRDSM20601_p0008
PRODUCT: Hypothetical protein.									lmo085578_p0066					lmoDRDC8_p0008
PRODUCT: Small multidrug resistance protein.										lmoJ0161_p0074|ebrB, lmoJ0161_p0075|ebrA	lmoH7858_p0071|ebrB, lmoH7858_p0072|ebrA
PRODUCT: Type III restriction system endonuclease.										lmoJ0161_p0057	lmoH7858_p0059
PRODUCT: LtrC-like protein, putative.										lmoJ0161_p0077	lmoH7858_p0074
PRODUCT: Hypothetical protein.										lmoJ0161_p0038	lmoH7858_p0040
PRODUCT: DNA methylase.										lmoJ0161_p0041	lmoH7858_p0043
PRODUCT: MoxR-like ATPase.										lmoJ0161_p0067	lmoH7858_p0065
PRODUCT: Triphenylmethane reductase.										lmoJ0161_p0070	lmoH7858_p0067
PRODUCT: Hypothetical protein.										lmoJ0161_p0043	lmoH7858_p0045
PRODUCT: Transcriptional regulator, TetR family.										lmoJ0161_p0076	lmoH7858_p0073
PRODUCT: Transcriptional repressor.										lmoJ0161_p0059|copY	lmoH7858_p0061|copY
PRODUCT: Hypothetical protein.										lmoJ0161_p0031	lmoH7858_p0033
PRODUCT: Resolvase, putative.										lmoJ0161_p0073	lmoH7858_p0070
PRODUCT: Hypothetical protein.										lmoJ0161_p0071	lmoH7858_p0068
PRODUCT: Hypothetical protein.										lmoJ0161_p0044	lmoH7858_p0046
PRODUCT: Hypothetical protein.										lmoJ0161_p0037	lmoH7858_p0039
PRODUCT: Hypothetical protein.										lmoJ0161_p0042	lmoH7858_p0044
PRODUCT: Hypothetical protein.										lmoJ0161_p0058	lmoH7858_p0060
PRODUCT: Resolvase Tn1546.										lmoJ0161_p0072	lmoH7858_p0069
PRODUCT: Hypothetical protein.										lmoJ0161_p0068	lmoH7858_p0066
PRODUCT: Hypothetical protein.										lmoJ0161_p0015	lmoH7858_p0015
PRODUCT: Hypothetical protein.										lmoJ0161_p0066	lmoH7858_p0064
PRODUCT: Putative membrane spanning protein.										lmoJ0161_p0024		LGRDSM20601_p0029
PRODUCT: Hypothetical protein. NOTE: Similar to type III restriction system methylase Mod.											lmoH7858_p0057		linClip11262_p0045
PRODUCT: Replication initiation protein.													linClip11262_p0038	lmoDRDC8_p0017
PRODUCT: Two components response regulator.													linClip11262_p0067|kdpE	lmoDRDC8_p0006
PRODUCT: Endonuclease and methylase LlaGI.													linClip11262_p0036	lmoDRDC8_p0019
PRODUCT: Replication protein, putative.													linClip11262_p0037	lmoDRDC8_p0018
PRODUCT: ATP-binding protein.													linClip11262_p0073|sin	lmoDRDC8_p0029
PRODUCT: Hypothetical protein.													linClip11262_p0035	lmoDRDC8_p0022
PRODUCT: Hypothetical protein. NOTE: Similar to cadmium transport ATPase CadA.		lmoF2515_p0032
PRODUCT: Hypothetical protein. NOTE: Similar to replication initiation protein RepA.		lmoF2515_p0002
PRODUCT: Hypothetical protein. NOTE: Similar to transposase.		lmoF2515_p0025
PRODUCT: Hypothetical protein.		lmoF2515_p0042
PRODUCT: Hypothetical protein. NOTE: Similar to transposase.		lmoF2515_p0024
PRODUCT: Hypothetical protein.		lmoF2515_p0041
PRODUCT: Hypothetical protein. NOTE: Similar to ATP-dependent Clp protease ATP-binding subunit ClpL.		lmoF2515_p0047
PRODUCT: Hypothetical protein.		lmoF2515_p0058
PRODUCT: Hypothetical protein. NOTE: Similar to transposase.		lmoF2515_p0026
PRODUCT: Hypothetical protein. NOTE: Similar to ATP-dependent Clp protease ATP-binding subunit ClpL.		lmoF2515_p0048
PRODUCT: Hypothetical protein.		lmoF2515_p0034
PRODUCT: Hypothetical protein.		lmoF2515_p0062
PRODUCT: PemI-like protein.		lmoF2515_p0035|pemI
PRODUCT: Hypothetical protein. NOTE: Similar to cadmium transport ATPase CadA.		lmoF2515_p0033
PRODUCT: Hypothetical protein. NOTE: Similar to transposase.		lmoF2515_p0052
PRODUCT: Hypothetical protein.		lmoF2515_p0014
PRODUCT: Hypothetical protein.		lmoF2515_p0060
PRODUCT: Hypothetical protein.		lmoF2515_p0021
PRODUCT: Hypothetical protein.		lmoF2515_p0020
PRODUCT: Hypothetical protein. NOTE: Similar to replication initiation protein RepA.		lmoF2515_p0001
PRODUCT: Hypothetical protein. NOTE: Similar to filamentation induced by cAMP protein.		lmoF2515_p0018
PRODUCT: Hypothetical protein. NOTE: Similar to replication initiation protein RepA.		lmoF2515_p0003
PRODUCT: Hypothetical protein.		lmoF2515_p0010
PRODUCT: Hypothetical protein.		lmoF2515_p0043
PRODUCT: Hypothetical protein.		lmoF2515_p0022
PRODUCT: Hypothetical protein.		lmoF2515_p0011
PRODUCT: Hypothetical protein. NOTE: Similar to filamentation induced by cAMP protein.		lmoF2515_p0017
PRODUCT: Hypothetical protein.		lmoF2515_p0061
PRODUCT: Replication and copy control-associated protein, putative.		lmoF2515_p0055|repC
PRODUCT: Hypothetical protein.		lmoF2515_p0059
PRODUCT: Repressor.		lmoF2515_p0046
PRODUCT: Hypothetical protein. NOTE: Similar to cadmium transport ATPase CadA.		lmoF2515_p0031
PRODUCT: Hypothetical protein. NOTE: Similar to transposase.		lmoF2515_p0051
PRODUCT: Hypothetical protein.		lmoF2515_p0007
PRODUCT: Hypothetical protein.		lmoF2515_p0013
PRODUCT: Hypothetical protein.		lmoF2515_p0005
PRODUCT: Hypothetical protein. NOTE: Similar to ATP-dependent Clp protease ATP-binding subunit ClpL.		lmoF2515_p0049
PRODUCT: Hypothetical protein. NOTE: Similar to resolvase.		lmoF2515_p0029
PRODUCT: Hypothetical protein. NOTE: Similar to resolvase.		lmoF2515_p0044
PRODUCT: Hypothetical protein. NOTE: Similar to transposase.		lmoF2515_p0050
PRODUCT: Hypothetical protein.		lmoF2515_p0039
PRODUCT: Hypothetical protein.		lmoF2515_p0040
PRODUCT: Hypothetical protein.		lmoF2515_p0054
PRODUCT: Hypothetical protein.		lmoF2515_p0057
PRODUCT: Hypothetical protein.		lmoF2515_p0004
PRODUCT: Hypothetical protein.		lmoF2515_p0038
PRODUCT: Hypothetical protein.		lmoF2515_p0008
PRODUCT: Hypothetical protein.		lmoF2515_p0015
PRODUCT: Cation-transporting ATPase. NOTE: Similar to copper-translocating P-type ATPase CopB.					lmoJ1194_p0035
PRODUCT: Hypothetical protein. NOTE: Similar to transposase.					lmoJ1194_p0040
PRODUCT: Hypothetical protein. NOTE: Similar to plasmid copy control protein RepB.					lmoJ1194_p0069
PRODUCT: Hypothetical protein.					lmoJ1194_p0009
PRODUCT: Hypothetical protein. NOTE: Similar to CRISPR-associated protein Cas5.					lmoJ1194_p0053|cas5
PRODUCT: Hypothetical protein. NOTE: Similar to resolvase.					lmoJ1194_p0041
PRODUCT: Hypothetical protein.					lmoJ1194_p0007
PRODUCT: Hypothetical protein.						LMOSLCC2755_p0026
PRODUCT: Hypothetical protein. NOTE: Similar to transposase IS712A.						LMOSLCC2755_p0007
PRODUCT: Hypothetical protein.						LMOSLCC2755_p0034
PRODUCT: Hypothetical protein.						LMOSLCC2755_p0024
PRODUCT: Phage transcriptional regulator Cro/CI family.							lmoR2503_p0068
PRODUCT: Hypothetical protein.							lmoR2503_p0021
PRODUCT: Hypothetical protein.							lmoR2503_p0054
PRODUCT: Hypothetical protein. NOTE: Similar to cadmium-transporting ATPase.							lmoR2503_p0030
PRODUCT: Hypothetical protein.							lmoR2503_p0062
PRODUCT: ATPase family protein.							lmoR2503_p0032
PRODUCT: Hypothetical protein. NOTE: Similar to transposase.							lmoR2503_p0072
PRODUCT: Hypothetical protein. NOTE: Similar to NADH peroxidase Npr.							lmoR2503_p0027
PRODUCT: Hypothetical protein. NOTE: Similar to DNA polymerase IV.							lmoR2503_p0078
PRODUCT: Hypothetical protein. NOTE: Similar to copper-translocating P-type ATPase CopB.							lmoR2503_p0036
PRODUCT: Hypothetical protein. NOTE: Similar to copper-translocating P-type ATPase CopB.							lmoR2503_p0037
PRODUCT: Transposase.							lmoR2503_p0029
PRODUCT: Hypothetical protein.							lmoR2503_p0063
PRODUCT: Hypothetical protein.							lmoR2503_p0034
PRODUCT: Hypothetical protein. NOTE: Similar to NADH peroxidase Npr.							lmoR2503_p0026
PRODUCT: Hypothetical protein.							lmoR2503_p0033
PRODUCT: Hypothetical protein. NOTE: Similar to plasmid copy control protein RepB.							lmoR2503_p0083
PRODUCT: Hypothetical protein. NOTE: Similar to integrase.							lmoR2503_p0059
PRODUCT: Hypothetical protein.							lmoR2503_p0015
PRODUCT: Hypothetical protein.							lmoR2503_p0061
PRODUCT: Hypothetical protein.							lmoR2503_p0050
PRODUCT: Hypothetical protein.							lmoR2503_p0052
PRODUCT: Hypothetical protein. NOTE: Similar to transposase.							lmoR2503_p0044
PRODUCT: Hypothetical protein. NOTE: Similar to plasmid copy control protein RepB.							lmoR2503_p0082
PRODUCT: Hypothetical protein. NOTE: Similar to transposase.							lmoR2503_p0071
PRODUCT: Hypothetical protein. NOTE: Similar to transposase.							lmoR2503_p0042
PRODUCT: Hypothetical protein.							lmoR2503_p0074
PRODUCT: Hypothetical protein. NOTE: Similar to transposase IS1216.							lmoR2503_p0024
PRODUCT: Hypothetical protein. NOTE: Similar to ATP-dependent Clp protease ATP-binding subunit ClpL.							lmoR2503_p0069
PRODUCT: Hypothetical protein.							lmoR2503_p0008
PRODUCT: Hypothetical protein.							lmoR2503_p0073
PRODUCT: Hypothetical protein. NOTE: Similar to DNA polymerase IV.							lmoR2503_p0077
PRODUCT: Hypothetical protein.							lmoR2503_p0056
PRODUCT: Transposase IS3/IS911.							lmoR2503_p0060
PRODUCT: Hypothetical protein.							lmoR2503_p0007
PRODUCT: Hypothetical protein.							lmoR2503_p0016
PRODUCT: Hypothetical protein.							lmoR2503_p0064
PRODUCT: Similar to transposase IS1216.							lmoR2503_p0025
PRODUCT: Hypothetical protein. NOTE: Similar to multicopper oxidase Mco.							lmoR2503_p0040
PRODUCT: Hypothetical protein. NOTE: Similar to cadmium transport ATPase CadA.							lmoR2503_p0049
PRODUCT: Hypothetical protein. NOTE: Similar to copper-translocating P-type ATPase CopB.							lmoR2503_p0039
PRODUCT: Repressor.							lmoR2503_p0067
PRODUCT: Hypothetical protein.							lmoR2503_p0009
PRODUCT: Hypothetical protein. NOTE: Similar to resolvase.							lmoR2503_p0065
PRODUCT: Hypothetical protein.							lmoR2503_p0018
PRODUCT: Hypothetical protein.							lmoR2503_p0057
PRODUCT: Hypothetical protein.							lmoR2503_p0076
PRODUCT: Hypothetical protein.							lmoR2503_p0075
PRODUCT: Hypothetical protein.								lmoN1017_p0062
PRODUCT: Hypothetical protein. NOTE: Similar to replication initiation protein RepA.								lmoN1017_p0002
PRODUCT: DNA topoisomerase III.									lmo085578_p0027
PRODUCT: Type II/IV secretion system protein, putative.									lmo085578_p0033|virB4
PRODUCT: Type II/IV secretion system protein, putative.									lmo085578_p0029|virD4
PRODUCT: Hypothetical protein.									lmo085578_p0030
PRODUCT: Hypothetical protein.									lmo085578_p0028
PRODUCT: Cell wall hydrolase, Nlp/P60 family.									lmo085578_p0034
PRODUCT: Hypothetical protein.									lmo085578_p0070
PRODUCT: Hypothetical protein.									lmo085578_p0032
PRODUCT: Hypothetical protein.									lmo085578_p0024
PRODUCT: Hypothetical protein.									lmo085578_p0020
PRODUCT: Hypothetical protein.									lmo085578_p0035
PRODUCT: Hypothetical protein.									lmo085578_p0025
PRODUCT: Hypothetical protein.									lmo085578_p0021
PRODUCT: Hypothetical protein.									lmo085578_p0007
PRODUCT: Multicopper oxidase domain protein.									lmo085578_p0065
PRODUCT: Hypothetical protein.									lmo085578_p0031
PRODUCT: Hypothetical protein.									lmo085578_p0071
PRODUCT: Hypothetical protein.									lmo085578_p0023
PRODUCT: Hypothetical protein.									lmo085578_p0026
PRODUCT: Hypothetical protein.									lmo085578_p0018
PRODUCT: Hypothetical protein.									lmo085578_p0019
PRODUCT: Hypothetical protein.									lmo085578_p0012
PRODUCT: Hypothetical protein.									lmo085578_p0022
PRODUCT: Hypothetical protein.									lmo085578_p0006
PRODUCT: Transposase IS30.										lmoJ0161_p0064
PRODUCT: Type III restriction system methylase.										lmoJ0161_p0056
PRODUCT: Protease-related protein.										lmoJ0161_p0062
PRODUCT: Hypothetical protein. NOTE: Similar to type II/IV secretion system protein, putative.										lmoJ0161_p0078|virD4
PRODUCT: Abortive infection bacteriophage resistance protein, putative.										lmoJ0161_p0063
PRODUCT: Hypothetical protein.										lmoJ0161_p0065
PRODUCT: Hypothetical protein.										lmoJ0161_p0069
PRODUCT: Hypothetical protein.										lmoJ0161_p0049
PRODUCT: Hypothetical protein.										lmoJ0161_p0051
PRODUCT: Hypothetical protein.										lmoJ0161_p0060
PRODUCT: Type II/IV secretion system protein, putative.											lmoH7858_p0075|virD4
PRODUCT: Hypothetical protein. NOTE: Similar to putative membrane spanning protein.											lmoH7858_p0026
PRODUCT: Hypothetical protein. NOTE: Similar to type III restriction system methylase Mod.											lmoH7858_p0058
PRODUCT: Transposase IS30.											lmoH7858_p0063
PRODUCT: Hypothetical protein. NOTE: Similar to putative membrane spanning protein.											lmoH7858_p0025
PRODUCT: Hypothetical protein. NOTE: Similar to putative membrane spanning protein.											lmoH7858_p0024
PRODUCT: Hypothetical protein.												LGRDSM20601_p0069, LGRDSM20601_p0085
PRODUCT: Hypothetical protein.												LGRDSM20601_p0067, LGRDSM20601_p0083
PRODUCT: Hypothetical protein.												LGRDSM20601_p0068, LGRDSM20601_p0084
PRODUCT: Hypothetical protein.												LGRDSM20601_p0058, LGRDSM20601_p0074
PRODUCT: Hypothetical protein.												LGRDSM20601_p0061, LGRDSM20601_p0077
PRODUCT: Hypothetical protein.												LGRDSM20601_p0060, LGRDSM20601_p0076
PRODUCT: Hypothetical protein.												LGRDSM20601_p0062, LGRDSM20601_p0078
PRODUCT: Hypothetical protein.												LGRDSM20601_p0063, LGRDSM20601_p0079
PRODUCT: Hypothetical protein.												LGRDSM20601_p0066, LGRDSM20601_p0082
PRODUCT: Hypothetical protein.												LGRDSM20601_p0059, LGRDSM20601_p0075
PRODUCT: Transcriptional regulator.												LGRDSM20601_p0094
PRODUCT: MATE efflux family protein.												LGRDSM20601_p0090
PRODUCT: Hypothetical protein.												LGRDSM20601_p0043
PRODUCT: Hypothetical protein.												LGRDSM20601_p0011
PRODUCT: Hypothetical protein.												LGRDSM20601_p0095
PRODUCT: Transcriptional regulator, MarR family.												LGRDSM20601_p0089
PRODUCT: Hypothetical protein.												LGRDSM20601_p0010
PRODUCT: Replication and copy control-associated protein, putative.												LGRDSM20601_p0098|repC
PRODUCT: Hypothetical protein.												LGRDSM20601_p0037
PRODUCT: Hypothetical protein.												LGRDSM20601_p0052
PRODUCT: Hypothetical protein.												LGRDSM20601_p0093
PRODUCT: Hypothetical protein.												LGRDSM20601_p0088
PRODUCT: Hypothetical protein.												LGRDSM20601_p0009
PRODUCT: Hypothetical protein.												LGRDSM20601_p0091
PRODUCT: Hypothetical protein. NOTE: Similar to transposase IS431mec.												LGRDSM20601_p0071
PRODUCT: Hypothetical protein.												LGRDSM20601_p0030
PRODUCT: Hypothetical protein.												LGRDSM20601_p0049
PRODUCT: Hypothetical protein.												LGRDSM20601_p0051
PRODUCT: Hypothetical protein.												LGRDSM20601_p0006
PRODUCT: Hypothetical protein.												LGRDSM20601_p0046
PRODUCT: Arsenite-resistance protein.													linClip11262_p0054, linClip11262_p0055|arsB
PRODUCT: Hypothetical protein. NOTE: Similar to transposase, putative.													linClip11262_p0030, linClip11262_p0033
PRODUCT: Transposase IS1216.													linClip11262_p0032
PRODUCT: Two components sensor histidine kinase.													linClip11262_p0066|kdpD
PRODUCT: Hypothetical protein.													linClip11262_p0017
PRODUCT: Potassium-transporting ATPase, B subunit.													linClip11262_p0069|kdpB
PRODUCT: Arsenite pump-driving ATPase.													linClip11262_p0053|arsA
PRODUCT: Potassium-transporting ATPase, A subunit.													linClip11262_p0068|kdpA
PRODUCT: Coenzyme A disulfide reductase.													linClip11262_p0056
PRODUCT: Na+/H+ antiporter, putative.													linClip11262_p0013
PRODUCT: Potassium-transporting ATPase, C subunit.													linClip11262_p0071|kdpC
PRODUCT: Hypothetical protein.													linClip11262_p0028
PRODUCT: Hypothetical protein.													linClip11262_p0027
PRODUCT: Transposase IS431mec.													linClip11262_p0034
PRODUCT: Arsenite resistance operon trans-acting repressor.													linClip11262_p0051|arsD
PRODUCT: Arsenite resistance operon repressor.													linClip11262_p0052|arsR
PRODUCT: Hypothetical protein.													linClip11262_p0031
PRODUCT: Hypothetical protein.													linClip11262_p0070
PRODUCT: Hypothetical protein.													linClip11262_p0014
PRODUCT: Arsenite resistance operon repressor.													linClip11262_p0050|arsR
PRODUCT: Hypothetical protein. NOTE: Similar to transposase IS1216.													linClip11262_p0059
PRODUCT: Enolase.													linClip11262_p0012
PRODUCT: Replication protein, putative.													linClip11262_p0029
PRODUCT: ABC transporter, putative.													linClip11262_p0058
PRODUCT: Hypothetical protein.													linClip11262_p0008
PRODUCT: Arsenite pump-driving ATPase.													linClip11262_p0049|arsA
PRODUCT: Hypothetical protein.													linClip11262_p0047
PRODUCT: Hypothetical protein.													linClip11262_p0057
PRODUCT: Hypothetical protein.													linClip11262_p0040
PRODUCT: Hypothetical protein.													linClip11262_p0009
PRODUCT: Multicopper oxidase.														lmoDRDC8_p0005
PRODUCT: MATE efflux family protein.														lmoDRDC8_p0014
PRODUCT: Sensor histidine kinase.														lmoDRDC8_p0007|pcoS
PRODUCT: Hypothetical protein.														lmoDRDC8_p0003
PRODUCT: Transcriptional regulator.														lmoDRDC8_p0013
PRODUCT: Copper-exporting P-type ATPase.														lmoDRDC8_p0004
PRODUCT: Hypothetical protein.														lmoDRDC8_p0012
PRODUCT: Hypothetical protein.														lmoDRDC8_p0011
PRODUCT: Prolipoprotein diacylglyceryl transferase.														lmoDRDC8_p0002|lgt
PRODUCT: Replication initiation protein.														lmoDRDC8_p0001|repA
PRODUCT: Transposase, putative.														lmoDRDC8_p0009
PRODUCT: Hypothetical protein.														lmoDRDC8_p0021
PRODUCT: Hypothetical protein.														lmoDRDC8_p0015
PRODUCT: Hypothetical protein.														lmoDRDC8_p0020
